# Supplementary material for: Improved diagnosis of inflammatory bowel disease and prediction and monitoring of response to anti-TNF alpha treatment based on measurement of signal transduction pathway activity
Source: Front Pharmacol. 2022 Oct 13;13:1008976. doi: 10.3389/fphar.2022.1008976 (PMC10115426; doi:10.3389/fphar.2022.1008976)
Supplement: Supplementary file 1 [file Table2.XLSX]

## Sheet: Sheet1
	UC GSE16879					UC GSE23597																				8 wk combined 5 + 10 mg/kg (UC GSE23597)					30 wk combined 5 + 10 mg/kg (UC GSE23597)					CDc GSE16879					CDi GSE16879					CD GSE16879
Diagnosis	Mann-Whitney		Control_Colon (n=6) vs UC_Before first infliximab treatment (n=24)																																		control-colon (6) vs CD-before_first infliximab treatment-colon (19)					Control-ileum (n=6) vs CD-before_first infliximab treatment-ileum (n=18)					CD-before-first infliximab treatment-colon (n=19) vs CD-before-first infliximab treatment-ileum (n=18)
	pathway	Delta mean	p-value	U-value	AUC																															pathway	delta mean	p-value	U-value	AUC	pathway	delta mean	p-value	U-value	AUC	pathway	delta mean	p-value	U-value
	AR	8.34	3e-06	0	1																															AR	6.16	0.000723	8	0.93	AR	0.79	0.770261	49	0.546	AR	-5.36	0.00013	291
	AP1	10.54	0.000101	6	0.958																															AP1	8.23	0.000723	8	0.93	AP1	8.74	0.000446	6	0.944	AP1	-0.49	0.892559	166
	NFKB	21.59	6.4e-05	5	0.965																															NFKB	20.86	1.1e-05	0	1	NFKB	11.96	0.027297	21	0.806	NFKB	-4	0.312675	205
	TGFB	6.58	0.001307	14	0.903																															TGFB	3.66	0.105985	31	0.728	TGFB	-0.08	0.580522	63	0.583	TGFB	-0.84	0.358332	202
	STAT1-2 II	1.67	0.082398	38	0.736																															STAT1-2 II	1.1	0.221174	37	0.675	STAT1-2 II	2.38	0.000178	4	0.963	STAT1-2 II	-0.52	0.407864	199
	STAT3	7.54	3e-06	0	1																															STAT3	5.87	0.001016	9	0.921	STAT3	4.07	0.089527	28	0.741	STAT3	-1.98	0.070274	231
	WNT	17.38	4e-05	4	0.972																															WNT	13.59	0.001412	10	0.912	WNT	3.14	0.047193	24	0.778	WNT	1.59	0.221333	130
Treatment prediction	Mann-Whitney		UC_Before first infliximab treatment_response_Yes (n=8) vs. UC_Before first infliximab treatment_response_No (n=16)			T-test	W0-W8	W0-responders_dose_5mg/kg (n=12) vs W0-nonresponders_dose_5mg/kg (n=2)			Mann-Whitney	W0-W30 5mg	W0-responders_dose_5mg/kg (n=7) vs W0-non-responders_dose_5mg/kg (n=7)			Mann-Whitney	W0-W8 10mg	W0-responders_dose_10mg/kg (n=12) vs W0-non-rerponders_dose_10mg/kg (n=5)			Mann-Whitney	W0-W30 10mg	W0-resp-10mg/kg (n=10) vs W0-nonr-10mg/kg (n=7)			Mann-Whitney	5+10mg/kg W8	W0-responders_dose_5+10mg/kg (n=24) vs W0-non-responders_dose_5+10mg/kg (n=7)			Mann-Whitney	5+10mg/kg W30	W0-responders_dose_5+10mg/kg (n=17) vs W0-nonresponders_5+10mg/kg (n=14)			Mann-Whitney	CD_Before first infliximab treatment_Colon_non-responders (n=7) VS CD_Before first infliximab treatment_Colon_responsders (n=12)				Mann-Whitney	CD-before_first infliximab treatment-ileum-responders (n=8) vs CD-before_first infliximab treatment_ileum-non-responders (n=10)
	pathway	delta mean	p-value	U-value	AUC	pathway	delta mean	p-value	U-value	AUC	pathway	delta mean	p-value	U-value	AUC	pathway	delta mean	p-value	U-value	AUC	pathway	delta mean	p-value	U-value	AUC	pathway	delta mean	p-value	U-value	AUC	pathway	delta mean	p-value	U-value	AUC	pathway	delta mean	p-value	U-value	AUC	pathway	delta mean	p-value	U-value	AUC
	AR	0.78	0.214393	43	0.664	AR	2.34	0.289898	4	0.833	AR	0.91	0.901515	23	0.531	AR	-2.95	0.103749	46	0.767	AR	-1.45	0.474702	43	0.614	AR	-1.1	0.444324	101	0.601	AR	-0.39	0.891131	123	0.517	AR	2.73	0.100262	22	0.738	AR	1.73	0.828557	37	0.538
	AP1	-0.21	0.928439	66	0.516	AP1	-0.83	0.177788	17	0.708	AP1	-0.13	1	24	0.51	AP1	-1	0.798966	33	0.55	AP1	0.73	0.669066	30	0.571	AP1	-0.75	0.472654	100	0.595	AP1	0.27	1	119	0.5	AP1	2.6	0.02834	16	0.81	AP1	3.81	0.067599	19	0.762
	NFKB	13.73	0.003562	18	0.859	NFKB	11.3	0.116491	1	0.958	NFKB	7.66	0.072844	10	0.796	NFKB	2.23	0.442146	22	0.633	NFKB	-1.06	0.812526	38	0.543	NFKB	5.41	0.042769	41	0.756	NFKB	2.76	0.245529	89	0.626	NFKB	14.86	0.000278	3	0.964	NFKB	7.17	0.14571	23	0.712
	TGFB	5.47	0.003562	18	0.859	TGFB	7.02	0.33434	3	0.875	TGFB	4.36	0.128205	12	0.755	TGFB	4.27	0.081771	13	0.783	TGFB	1.63	0.269848	23	0.671	TGFB	4.91	0.019361	35	0.792	TGFB	2.91	0.048385	69	0.71	TGFB	8.37	0.001191	6	0.929	TGFB	2.87	0.89675	38	0.525
	STAT1-2 II	0.16	0.787463	59	0.539	STAT1-2 II	1.69	0.640001	11	0.542	STAT1-2 II	-0.4	0.382867	32	0.653	STAT1-2 II	0.97	0.103749	14	0.767	STAT1-2 II	0.19	0.812526	32	0.543	STAT1-2 II	1.19	0.094029	48	0.714	STAT1-2 II	-0.09	0.73947	128	0.538	STAT1-2 II	0.46	0.535842	34	0.595	STAT1-2 II	0.56	0.408245	30	0.625
	STAT3	4.31	0.007065	21	0.836	STAT3	6.79	0.189635	2	0.917	STAT3	4.28	0.164918	13	0.735	STAT3	1.92	0.505818	23	0.617	STAT3	-0.66	0.812526	38	0.543	STAT3	3.3	0.139259	52	0.69	STAT3	1.64	0.398851	97	0.592	STAT3	5.47	0.00262	8	0.905	STAT3	2.01	0.89675	38	0.525
	WNT	3.41	0.060745	33	0.742	WNT	9.39	0.0205725	2	0.917	WNT	6.37	0.128205	12	0.755	WNT	-0.11	0.798966	27	0.55	WNT	0.42	0.739613	31	0.557	WNT	2.97	0.182382	55	0.673	WNT	3.1	0.127763	80	0.664	WNT	9.31	0.00262	8	0.905	WNT	4.24	0.043421	17	0.788
Monitoring (responders)	Mann-Whitney		UC_Before first infliximab treatment_response_Yes (n=8) VS UC_After infliximab treatment_response_Yes (n=8)			Mann-Whitney	W0-W8	W0_responders_dose_5mg/kg (n=12) VS W8_responders_dose_5mg/kg (n=11)			Mann-Whitney	W0-W30 5mg	W0_reponsers_dose_5mg/kg (n=7) VS W30_reponsers_dose_5mg/kg (n=6)			Mann-Whitney	W0-W8 10mg	W0-responders_dose_10mg/kg (n=12) vs W8-responders_dose_10mg/kg (n=9)			Mann-Whitney	W0-W30 10mg	W0-resp-10mg/kg (n=10) vs W30-resp-10mg/kg (n=9)			Mann-Whitney	5+10mg/kg W8	W0-responders_dose_5+10mg/kg (n=24) vs W8-responders_dose_5+10mg/kg (n=20)			Mann-Whitney	5+10mg/kg W30	W0-responders_dose_5+10mg/kg (n=17) vs W30-responders_dose_5+10mg/kg (n=15)			Mann-Whitney	CD_Before first infliximab treatment_Colon_responders (n=12) VS CD_After_infliximab treatment_Colon_responders (n= 11)				Mann-Whitney	CD-before_first infliximab treatment-ileum-responders (n=8) vs CD-after_infliximab treatment-ileum-responders (n=8)
	pathway	delta mean	p-value	U-value	AUC	pathway	delta mean	p-value	U-value	AUC	pathway	delta mean	p-value	U-value	AUC	pathway	delta mean	p-value	U-value	AUC	pathway	delta mean	p-value	U-value	AUC	pathway	delta mean	p-value	U-value	AUC	pathway	delta mean	p-value	U-value	AUC	pathway	delta mean	p-value	U-value	AUC	pathway	delta mean	p-value	U-value	AUC
	AR	-6.41	0.000155	64	1	AR	-1.18	0.211497	87	0.659	AR	-2.75	0.034965	36	0.857	AR	-4.36	0.001803	96	0.889	AR	-5.76	8.7e-05	88	0.978	AR	-2.69	0.002944	364	0.758	AR	-4.54	1.2e-05	234	0.918	AR	-2.7	0.079231	95	0.72	AR	-1.41	0.160528	46	0.719
	AP1	-11.26	0.000155	64	1	AP1	-2.9	0.051219	98	0.742	AP1	-6.2	0.002331	41	0.976	AP1	-4.87	0.000204	102	0.944	AP1	-5.43	0.00065	84	0.933	AP1	-3.83	4.4e-05	405	0.844	AP1	-5.73	3e-06	239	0.937	AP1	-7.86	0.000401	120	0.909	AP1	-5.22	0.064957	50	0.781
	NFKB	-9.25	0.049883	51	0.797	NFKB	-8.27	0.037418	100	0.758	NFKB	-14.65	0.004662	40	0.952	NFKB	-12.95	0.014772	88	0.815	NFKB	-17.77	2.2e-05	90	1	NFKB	-10.52	0.000342	387	0.806	NFKB	-16.45	0	248	0.973	NFKB	-13.9	1e-05	129	0.977	NFKB	-11.6	0.049883	51	0.797
	TGFB	-3.74	0.028127	53	0.828	TGFB	-3.23	0.079231	95	0.72	TGFB	-4.77	0.034965	36	0.857	TGFB	-2.43	0.049073	82	0.759	TGFB	-3.94	0.027929	72	0.8	TGFB	-2.83	0.006567	354	0.738	TGFB	-4.26	0.00204	207	0.812	TGFB	-1.01	0.287547	84	0.636	TGFB	-0.8	0.720901	36	0.562
	STAT1-2 II	-2.56	0.006993	57	0.891	STAT1-2 II	-0.76	0.150667	90	0.682	STAT1-2 II	-2.2	0.022145	37	0.881	STAT1-2 II	-0.92	0.128534	76	0.704	STAT1-2 II	-1.87	0.000152	87	0.967	STAT1-2 II	-0.83	0.026483	334	0.696	STAT1-2 II	-2.01	2e-06	240	0.941	STAT1-2 II	-1.35	0.169317	89	0.674	STAT1-2 II	-0.01	0.645377	27	0.578
	STAT3	-3.44	0.001865	60	0.938	STAT3	-3.05	0.043879	99	0.75	STAT3	-4.08	0.002331	41	0.976	STAT3	-3.4	0.011758	89	0.824	STAT3	-6.46	2.2e-05	90	1	STAT3	-3.2	0.001221	374	0.779	STAT3	-5.49	0	252	0.988	STAT3	-2.09	0.103709	93	0.705	STAT3	-2.66	0.004662	58	0.906
	WNT	-2.95	0.798446	35	0.547	WNT	-4.27	0.189587	88	0.667	WNT	-7.29	0.034965	36	0.857	WNT	-1.27	0.917007	56	0.519	WNT	-7.37	0.017212	74	0.822	WNT	-3	0.201105	295	0.615	WNT	-7.3	0.000688	214	0.839	WNT	-1.08	0.379339	81	0.614	WNT	-2.08	0.234499	44	0.688
Monitoring (non- responders)	Mann-Whitney	UC_Before first infliximab treatment_response_no (n=16) VS UC_After infliximab treatment_response_no (n=16)				T-test	W0-W8	W0_non-responders_dose_5mg/kg (n=2) VS W8_non-responders_dose_5mg/kg (n=2)			Mann-Whitney	W0-W30 5mg	W0_non-responders_dose_5mg/kg (n=7) VS W30_non-responders_dose_5mg/kg (n=3)			Mann-Whitney	W0-W8 10mg	W0-non-responders_dose_10mg/kg (n=5) vs W8-non-responders_dose_10mg/kg (n=5)			Mann-Whitney	W0-W30 10mg	W0-nonr-10mg/kg (n=7) vs W30-nonr-10mg/kg (n=3)			Mann-Whitney	5+10mg/kg W8	W0-non-responders_dose_5+10mg/kg (n=7) vs W8-non-responders_dose_5+10mg/kg (n=7)			Mann-Whitney	5+10mg/kg W30	W0-non-responders_dose_-5+10mg/kg (n=14) vs W30-non-responders_dose_5+10mg/kg (n=6)			Mann-Whitney	CD_Before first infliximab treatment_Colon_non-responders (n=7) VS CD_After_infliximab treatment_Colon_non-responders (n=7 )				Mann-Whitney	CD-before_first infliximab treatment-ileum-non-responders (n=10) vs CD-after_infliximab treatment--ileum-nonr (n=9)
	pathway	delta mean	p-value	U-value	AUC	pathway	delta mean	p-value	U-value	AUC	pathway	delta mean	p-value	U-value	AUC	pathway	delta mean	p-value	U-value	AUC	pathway	delta mean	p-value	U-value	AUC	pathway	delta mean	p-value	U-value	AUC	pathway	delta mean	p-value	U-value	AUC	pathway	delta mean	p-value	U-value	AUC	pathway	delta mean	p-value	U-value	AUC
	AR	-2.63	0.006606	199	0.777	AR	0.06	0.989843	0	1	AR	-1.51	0.666667	13	0.619	AR	-0.54	1	12	0.52	AR	-1.6	0.516667	14	0.667	AR	-0.37	0.901515	26	0.531	AR	-1.55	0.397007	53	0.631	AR	-1.69	0.534965	30	0.612	AR	-2.14	0.400182	56	0.622
	AP1	-3.35	0.010756	195	0.762	AP1	1.32	0.314643	3	0.75	AP1	0.13	0.833333	9	0.571	AP1	0.3	1	12	0.52	AP1	-0.88	0.516667	14	0.667	AP1	0.59	0.534965	19	0.612	AP1	-0.37	0.71806	47	0.56	AP1	-1.6	0.317599	33	0.673	AP1	-1.71	0.60378	52	0.578
	NFKB	-8.44	0.028797	186	0.727	NFKB	-2.84	0.560197	3	0.75	NFKB	-1.71	1	11	0.524	NFKB	-2.12	0.547619	16	0.64	NFKB	-2.54	0.833333	12	0.571	NFKB	-2.32	0.382867	32	0.653	NFKB	-2.13	0.493963	51	0.607	NFKB	-2.08	0.455711	31	0.633	NFKB	-5.78	0.182316	62	0.689
	TGFB	-4.05	0.013562	193	0.754	TGFB	-3.09	0.613826	2	0.5	TGFB	-2.92	0.383333	15	0.714	TGFB	-2.7	0.547619	16	0.64	TGFB	-2.85	0.516667	14	0.667	TGFB	-2.81	0.382867	32	0.653	TGFB	-2.89	0.12967	61	0.726	TGFB	-2.58	0.208625	35	0.714	TGFB	1.21	0.496698	36	0.6
	STAT1-2 II	-0.97	0.183507	164	0.641	STAT1-2 II	-1.47	0.680363	2	0.5	STAT1-2 II	1.75	0.183333	4	0.81	STAT1-2 II	-0.82	0.420635	17	0.68	STAT1-2 II	-1.26	0.066667	19	0.905	STAT1-2 II	-1	0.317599	33	0.673	STAT1-2 II	0.24	0.904386	40	0.524	STAT1-2 II	-0.47	0.710373	28	0.571	STAT1-2 II	0.19	0.780186	49	0.544
	STAT3	-3.08	0.023431	188	0.734	STAT3	-3.13	0.430146	3	0.75	STAT3	-1.03	1	11	0.524	STAT3	-0.96	1	13	0.52	STAT3	0.45	1	10	0.524	STAT3	-1.58	0.710373	28	0.571	STAT3	-0.29	0.967957	43	0.512	STAT3	-0.34	0.901515	23	0.531	STAT3	-1.08	0.446968	55	0.611
	WNT	-1.75	0.445036	149	0.582	WNT	-4.97	0.428989	3	0.75	WNT	-0.69	0.666667	13	0.619	WNT	0.17	1	13	0.52	WNT	4.11	0.833333	9	0.571	WNT	-1.3	0.534965	30	0.612	WNT	1.71	0.904386	40	0.524	WNT	-2.82	0.620047	29	0.592	WNT	-0.34	0.780186	49	0.544
Effectiveness	Mann-Whitney	UC_After first infliximab treatment_response_Yes (n=8) VS UC_After infliximab treatment_response_No (n=16)				T-test	W0-W8	W8_non-responders_dose_5mg/kg (n=11) VS W8_reponders_dose_5mg/kg (n=2)			Mann-Whitney	W30-W30 5mg	W30_reponders_dose_5mg/kg (n=6) VS W30_non-responders_dose_5mg/kg (n=3)			Mann-Whitney	W8-W8 10mg	W8-respponders_dose_10mg/kg (n=9) vs W8-non-responders_dose_10mg/kg (n=5)			Mann-Whitney	W30-W30 10mg	W30-resp-10mg/kg (n=9) vs W30-nonr-10mg/kg (n=3)			Mann-Whitney	5+10mg/kg W8	W8-responders_dose_5+10mg/kg (n=20) vs W8-non-responders_dose_5+10mg/kg (n=7)			Mann-Whitney	5+10mg/kg W30	W30-responders_dose_5+10mg/kg (n=15) vs W30-non-responders_dose_5+10mg/kg (n=6)			Mann-Whitney	CD_After first infliximab treatment_Colon_responsders (n=11) VS CD_After infliximab treatment_Colon_non-responsders (n=7)				Mann-Whitney	CD-after-infliximab treatment-ileum-non-responder (n=9) vs CD-after-infliximab treatment-ileum-responder (n=8)
	pathway	mean delta	p-value	U-value	AUC	pathway		p-value	U-value	AUC	pathway	delta mean	p-value	U-value	AUC	pathway	delta mean	p-value	U-value	AUC	pathway	delta mean	p-value	U-value	AUC	pathway	delta mean	p-value	U-value	AUC	pathway	delta mean	p-value	U-value	AUC	pathway	delta mean	p-value	U-value	AUC	pathway	delta mean	p-value	U-value	AUC
	AR	4.56	0.001656	15	0.883	AR	3.58	0.49336	5	0.773	AR	2.16	0.166667	3	0.833	AR	0.87	0.363636	15	0.667	AR	2.72	0.063636	3	0.889	AR	1.22	0.198432	46	0.671	AR	2.59	0.018355	15	0.833	AR	3.74	0.055556	17	0.779	AR	-1	0.888359	38	0.528
	AP1	7.7	0.00037	10	0.922	AP1	3.39	0.038163	4	0.818	AP1	6.2	0.166667	3	0.833	AP1	4.17	0.028971	6	0.867	AP1	5.28	0.036364	2	0.926	AP1	3.67	0.009315	24	0.829	AP1	5.63	0.002359	8	0.911	AP1	8.87	0.002828	7	0.909	AP1	-7.32	0.003702	65	0.903
	NFKB	14.54	0.001259	14	0.891	NFKB	16.73	0.000854567	1	0.955	NFKB	20.59	0.02381	0	1	NFKB	13.07	0.028971	6	0.867	NFKB	14.16	0.009091	0	1	NFKB	13.61	0.003326	19	0.864	NFKB	17.08	3.7e-05	0	1	NFKB	26.68	6.3e-05	0	1	NFKB	-12.98	0.002468	66	0.917
	TGFB	5.16	0.003562	18	0.859	TGFB	7.15	0.1849	2	0.909	TGFB	6.21	0.047619	1	0.944	TGFB	4	0.111888	10	0.778	TGFB	2.73	0.281818	7	0.741	TGFB	4.93	0.013455	26	0.814	TGFB	4.28	0.0143	14	0.844	TGFB	6.8	0.011375	11	0.857	TGFB	-4.88	0.138791	52	0.722
	STAT1-2 II	1.76	0.015905	25	0.805	STAT1-2 II	0.98	0.341294	5	0.773	STAT1-2 II	3.55	0.047619	1	0.944	STAT1-2 II	1.07	0.18981	12	0.733	STAT1-2 II	0.8	0.145455	5	0.815	STAT1-2 II	1.02	0.062806	36	0.743	STAT1-2 II	2.16	0.004607	10	0.889	STAT1-2 II	1.33	0.150892	22	0.714	STAT1-2 II	-0.76	0.605841	42	0.583
	STAT3	4.67	5.2e-05	5	0.961	STAT3	6.71	0.0572456	3	0.864	STAT3	7.34	0.261905	4	0.778	STAT3	4.36	0.041958	7	0.844	STAT3	6.25	0.009091	0	1	STAT3	4.93	0.00768	23	0.836	STAT3	6.84	0.003317	9	0.9	STAT3	7.22	0.001194	5	0.935	STAT3	-3.59	0.092719	54	0.75
	WNT	4.61	0.192356	42	0.672	WNT	8.68	0.231763	4	0.818	WNT	12.98	0.02381	0	1	WNT	1.33	1	22	0.511	WNT	11.9	0.063636	3	0.889	WNT	4.67	0.161846	44	0.686	WNT	12.11	0.002359	8	0.911	WNT	7.57	0.044118	16	0.792	WNT	-5.98	0.007898	63	0.875
Delta responders versus delta non responders	Mann-Whitney		UC-delta-responders after treatment (n=8) vs UC-delta-non-responders after treatment (n=16)			T-Test	UC-W8-delta-responders_dose_5mg/kg (n=9) vs UC-W8-delta-nonresponders_dose_5mg/kg (n=2)				T-Test	W30-W30 5mg	UC-W30-delta-responders_dose_5mg/kgg (n=4) vs UC-W30-delta-non-responders_dose_5mg/kg (n=2)			Mann-Whitney	W8-W8 10mg	UC-W8-delta-responders_dose_10mg/kg (n=9) vs UC-W8-delta-nonresponders_dose_10mg/kg (n=5)			T-Test	UC-W30-delta-resp (n=9) vs UC-W30-delta-nonr (n=3)				Mann-Whitney	5+10mg/kg W8	UC-W8-delta-responders_dose_5+10mg/kg (n=18) vs UC-W8-delta-non-responders-5+10mg/kg (n=7)			Mann-Whitney	5+10mg/kg W30	UC-W30-delta-responders_dose_5+10mg/kg (n=13) vs UC-W30-delta-non-responders_dose_5+10mg/kg (n=5)			Mann-Whitney	CD-colon-delta-responders_infliximab treatment (n=11) vs CD-colon-delta-non-responders_infliximab treatment (n=7)				Mann-Whitney	CD-ileum-delta-responders (n=8) vs CD-ileum-delta-non-responders (n=9)
	pathway	delta delta mean	p-value	U-value	AUC	pathway	delta delta mean	p-value	U-value	AUC	pathway	delta delta mean	p-value	U-value	AUC	pathway	delta delta mean	p-value	U-value	AUC	pathway	delta delta mean	p-value	U-value	AUC	pathway	delta delta mean	p-value	U-value	AUC	pathway	delta delta mean	p-value	U-value	AUC	pathway	delta delta mean	p-value	U-value	AUC	pathway	delta delta mean	p-value	U-value	AUC
	AR	3.77	0.004509	19	0.852	AR	0.5	0.864574	8	0.556	AR	5.42	0.10621	1	0.875	AR	3.38	0.363636	15	0.667	AR	4.19	0.316036	5	0.815	AR	1.81	0.422875	49	0.611	AR	4.92	0.035014	11	0.831	AR	1.31	0.374937	28	0.636	AR	-1.3	0.480708	44	0.611
	AP1	7.91	0.000122	7	0.945	AP1	3.53	0.061798	4	0.778	AP1	9.03	0.022608	0	1	AP1	4.96	0.018981	5	0.889	AP1	5.49	0.218974	4	0.852	AP1	4.03	0.02917	27	0.786	AP1	6.79	0.004435	5	0.923	AP1	6.4	0.011375	11	0.857	AP1	3.35	0.23587	23	0.681
	NFKB	0.82	0.976104	65	0.508	NFKB	2.28	0.620598	7	0.611	NFKB	17.06	0.31489	2	0.75	NFKB	10.73	0.05994	8	0.822	NFKB	13.9	0.00449	0	1	NFKB	6.66	0.096701	35	0.722	NFKB	15.55	0.014006	8	0.877	NFKB	11.6	0.011375	11	0.857	NFKB	4.22	0.480708	28	0.611
	TGFB	-0.31	0.652907	72	0.562	TGFB	-0.3	0.907373	10	0.556	TGFB	0.54	0.891529	3	0.625	TGFB	0.03	0.797203	20	0.556	TGFB	0.23	0.95175	16	0.593	TGFB	-0.05	1	63	0.5	TGFB	0.36	0.848973	35	0.538	TGFB	-1.4	0.929801	40	0.519	TGFB	1.15	0.541423	29	0.597
	STAT1-2 II	1.6	0.044823	31	0.758	STAT1-2 II	-1.12	0.675287	11	0.611	STAT1-2 II	2.79	0.636309	4	0.5	STAT1-2 II	-0.08	1	23	0.511	STAT1-2 II	1.01	0.314608	7	0.741	STAT1-2 II	-0.46	0.657279	71	0.563	STAT1-2 II	1.8	0.335901	22	0.662	STAT1-2 II	1.11	0.328306	27	0.649	STAT1-2 II	0.19	0.605841	42	0.583
	STAT3	0.36	0.610093	55	0.57	STAT3	-1.19	0.614206	9	0.5	STAT3	6.57	0.469104	1	0.875	STAT3	2.34	0.437562	16	0.644	STAT3	6.6	0.048483	1	0.963	STAT3	1.04	0.614941	54	0.571	STAT3	6.81	0.006769	6	0.908	STAT3	2.08	0.246292	25	0.675	STAT3	1.07	0.321267	25	0.653
	WNT	1.2	0.976104	65	0.508	WNT	-2.01	0.603522	12	0.667	WNT	8.74	0.273377	1	0.875	WNT	1.45	0.797203	20	0.556	WNT	10.7	0.176615	4	0.852	WNT	0.83	0.976447	62	0.508	WNT	9.98	0.019374	9	0.862	WNT	-1.45	1	38	0.506	WNT	1.2	0.888359	38	0.528
		p values of 0.01 or less
		p values between 0.05 and 0.01
[truncated: 11 more columns]
